# Supplementary material for: Neurotrophin-4 promotes in vitro development and maturation of human secondary follicles yielding metaphase II oocytes and successful blastocyst formation
Source: Hum Reprod Open. 2024 Jan 30;2024(1):hoae005. doi: 10.1093/hropen/hoae005 (PMC10873269; doi:10.1093/hropen/hoae005)
Supplement: hoae005_Supplementary_Data [file hoae005_supplementary_data.zip]

Archive with 4 entries (4 files):
- Titles_and_legends_for_Supplementary_Videos_S1_and_S2_EO.docx
- Supplementary Video S1.mp4
- HRO-23-0161-R2-SuppTable1.docx
- Supplementary Video S2.mp4
